# Supplementary material for: Oxidative status of maternal blood in pregnancies burdened by inherited thrombophilias
Source: PLoS One. 2020 Jun 17;15(6):e0234253. doi: 10.1371/journal.pone.0234253 (PMC7299371; doi:10.1371/journal.pone.0234253)
Supplement: S1 Dataset — (XLSX) [file pone.0234253.s001.xlsx]

## Sheet: Thrombophilia
					SOD	U/g Hb				GR	U/g Hb	uMNADPH/min/gHb			GPx	U/g Hb	uMNADPH/min/gHb			R-SH	mM	Plasma			ORP uV	Plasma				CAT RBC	U/g Hb
	Patient number	Thrombophilia			Trimester	II	III			I	II	III			I	II	III			I	II	III			I	II	III			I	II	III
	1	protein S deficiency			652.634	608.25	629.557			0.93139	1.71092	1.03898			1.925	2.8875	7.315			0.0438971	0.0302206	0.0540441			196.9	198.6	196.7			488473	513486	499857
	2	F2 gene mutation	Heterozygote		787.675	754.283	746.911			1.2578	1.14338	1.9268			5.39	1.155	6.7375			0.0534559	0.0358088	0.0505147			187.8	202.2	210.7			346445	442286	433505
	3	F2 gene mutation	Heterozygote		780.515	825.206	563.893			1.11932	1.34967	1.24655			6.16	3.08	7.5075			0.0600735	0.0544853	0.0606618			191.9	204.1	202.8			416864	453550	397409
	4	PAI-1 gene polymorphism	4G/4G		855.884	602.36	798.634			0.787813	1.58995	1.86363			2.8875	2.8875	7.8925			0.0781618	0.0421324	0.0600735			173.9	195.5	190.7			384036	434377	491260
	5	PAI-1 gene polymorphism	4G/4G		797.416	654.545	667.974			1.39916	1.32645	1.53416			2.31	2.695	9.0475			0.0328676	0.0769853	0.0306618			216.1	172.4	198.8			414828	453052	410765
	6	Factor V Leiden mutation	Heterozygote		927.546	649.719	586.702			1.70755	1.19548	2.06336			4.0425	3.2725	8.2775			0.0363235	0.0213235	0.0373529			196.7	186.6	179.3			476614	434897	419274
	7	F2 gene mutation	Heterozygote		838.337	525.704	492.975			1.37557	0.932178	1.88832			4.62	2.695	6.3525			0.0280882	0.0207353	0.0276471			167.2	199.8	195.2			466813	327485	586354
	8	PAI-1 gene polymorphism	4G/5G		826.108	660.45	806.351			1.04242	1.728	2.07112			3.08	2.1175	9.0475			0.0272059	0.0272059	0.0295588			197.6	185.4	180.3			372263	419460	469017
	9	PAI-1 gene polymorphism	4G/5G		631.043	752.33	626.108			1.4991	1.39121	1.71559			2.1175	3.2725	4.0425			0.0288235	0.0380882	0.0251471			198.3	180.2	189.4			413252	363668	455075
	10	PAI-1 gene polymorphism	4G/5G		588.799	639.532	677.52			0.99466	0.749548	1.42965			2.8875	2.695	7.315			0.0302941	0.0548529	0.0197059			196	193.8	198.5			349177	395922	489401
	11	PAI-1 gene polymorphism	4G/4G		642.933	653.103	839.817			1.25589	1.34534	1.17466			1.3475	3.6575	10.395			0.0305147	0.0309559	0.0208088			212.8	206.5	193.8			445198	435035	504955
	12	MTHFR gene mutation	Heterozygote		769.048	613.301	675.101			1.59188	1.37044	1.63964			7.1225	7.1225	8.085			0.0321324	0.0621324	0.0347794			221.4	184.2	196.4			503586	455813	356257
	13	PAI-1 gene polymorphism	4G/4G		778.523	538.027	1011.18			0.889294	1.64995	1.63326			5.775	2.5025	5.9675			0.0581618	0.0747794	0.0421324			168.3	192.2	195.2			537029	324122	430761
	14	PAI-1 gene polymorphism	4G/5G		715.014	744.807	724.292			1.94327	1.43095	1.77859			4.235	3.2725	6.16			0.0446324	0.0683088	0.0290441			190.7	179.6	182.9			409314	453465	529264
	15	PAI-1 gene polymorphism	4G/5G		443.077	619.248	979.344			1.154	2.12489	1.32831			8.2775	5.1975	7.1225			0.0516912	0.0505147	0.0391912			203	206.1	175.4			511603	429312	394428
	16	PAI-1 gene polymorphism	4G/4G		696.443	876.028	706.392			1.70352	1.00901	1.87387			2.8875	3.465	6.16			0.0325	0.0345588	0.0211765			199.8	185.8	197.2			400335	406826	391400
	18	F2 gene mutation	Heterozygote			598.204	657.608				1.41261	1.15496				2.695	6.93				0.0414706	0.0260294			182.6	202.2	194.2
	19	Factor V Leiden mutation	Heterozygote		638.892	679.053	645.635			0.694026	1.7686	2.17485			1.54	2.1175	6.7375			0.0447059	0.0448529	0.0236765			187.9	202.7	184.7				479381	382343
	20	PAI-1 gene polymorphism	4G/4G		409.639	759.865	620.141			1.4656	1.07391	0.785454			6.545	1.925	8.6625			0.0238235	0.0463235	0.0444118			187.5	192.1	193.2			365585	197842	476190
	21	Factor V Leiden mutation	Heterozygote		664.129	491.674	870.113			1.38378	1.09635	1.35305			7.1225	6.3525	6.93			0.0466912	0.0259559	0.0336029			200	165.6	189.5			395605	518479	384601
	22	Factor V Leiden mutation	Heterozygote		610.141	439.949	899.319			1.14999	1.09614	1.10849			3.465	7.1225	6.545			0.0288971	0.0277206	0.0315441			223.4	187.5	201.3			321335	189162	411823
	23	PAI-1 gene polymorphism	4G/5G		434.149	659.796	692.949			0.81557	0.965675	1.2978			7.1225	3.2725	8.6625			0.04625	0.0249265	0.0355147			159.9	175.9	189.6			405798	424277	531618
	24	PAI-1 gene polymorphism	4G/5G		755.447	599.221	862.156			1.42233	1.63499	1.51838			4.62	2.695	9.0475			0.0255147	0.03625	0.0234559			189.2	200.3	190.6			449488	470153	274504
	25	Factor V Leiden mutation	Heterozygote		518.021	695.917	916.4			1.14774	1.18796	1.21548			4.0425	1.7325	6.545			0.0224265	0.0280147	0.0263971			187.2	206.4	190.9			497876	593162	602688
	26	PAI-1 gene polymorphism	4G/4G		652.218	795.167	782.168			1.36085	2.05392	2.06693			3.6575	2.1175	7.5075			0.0302941	0.0308824	0.025			207.5	197.6	192			567843	463134	412695
	27	PAI-1 gene polymorphism	4G/5G		559.195	626.69	832.703			1.97249	2.57198	1.46651			3.2725	2.5025	5.9675			0.00764706	0.0514706	0.0283824			174.8	185.4	194.4			387794	525746	384057
	28	Factor V Leiden mutation	Heterozygote		525.77	719.308	667.798			1.46114	1.79971	1.4494			2.695	2.8875	7.8925			0.0272059	0.0414706	0.0223529			191.3	184.1	189.9			391789	590080	394191
	29	protein S deficiency			618.093	698.729	780.749			0.780779	1.01552	1.55334			3.465	7.315	7.7			0.0675	0.0252941	0.0205882			212.9	198	197.9			451810	362102	396507
	30	PAI-1 gene polymorphism	4G/4G		841.723	572.546	810.224			1.27882	1.52524	2.17862			6.7375	3.465	7.315			0.0614706	0.0407353	0.0426471			181.3	203.5	195.8			486836	382975	457715
	31	PAI-1 gene polymorphism	4G/4G		749.836	572.546	747.887			1.58995	1.24925	1.71262			5.9675	2.8875	7.8925			0.00992647	0.0261029	0.0247794			194	194.6	192.6			366325	386737	559406
	32	PAI-1 gene polymorphism	4G/4G		780.401	899.341	743.155			1.2605	1.14999	0.959787			4.62	4.235	6.545			0.0253676	0.0272794	0.0316912			210	205.8	213.8			393954	484970	353990
	33	Factor V Leiden mutation	Homozygote		687.618	839.547	1233.74			1.88509	1.34534	2.03366			6.3525	2.695	7.5075			0.0430147	0.0628676	0.0222794			185.5	186.9	188.3			488356	538624	526061
	34	Factor V Leiden mutation	Heterozygote		730.096	1041.69	809.785			1.05641	0.901518	1.39916			6.545	2.31	6.545			0.0250735	0.0533088	0.0249265			172.1	186	186			392601	483705	332176
	35	protein S deficiency			730.3	682.526	796.949			1.93729	1.1835	1.75961			3.2725	3.2725	7.8925			0.0606618	0.0533088	0.0508088			189.1	174.2	199.3			452840	464389	500720
	36	PAI-1 gene polymorphism	4G/5G		623.384	669.38	701.2			1.02879	1.79073	1.57692			6.16	4.62	5.775			0.0350735	0.0252206	0.0255147			196.6	186.8	205			443409	457805	313076
	37	PAI-1 gene polymorphism	4G/4G		821.014	812.868	826.74			1.81494	0.915145	1.33507			3.08	1.7325	8.2775			0.0493382	0.0699265	0.0266912			187.8	188.9	201.9			366773	534180	415641
	38	PAI-1 gene polymorphism	4G/4G		559.59	779.449	1220.92			1.74894	1.4494	2.42909			2.695	7.7	9.625			0.0302206	0.0440441	0.0502206			187.1	197	181.6			498187	471630	471594
	39	PAI-1 gene polymorphism	4G/4G		589.617	765.861	878.959			0.639858	1.04045	0.787813			3.2725	2.5025	7.1225			0.0669853	0.0519853	0.0555147			194.7	194.4	185.8			408928	446597	778214
	40	Factor V Leiden mutation	Heterozygote		590.617	684.824	861.149			1.49553	1.73319	1.14894			4.4275	2.1175	4.62			0.0224265	0.0409559	0.0378676			191.4	198.6	189.8			304463	492049	293472
	41	PAI-1 gene polymorphism	4G/5G		714.903	578.081	577.845			1.42233	2.12915	1.98281			2.5025	5.39	6.7375			0.0249265	0.0338971	0.0250735			208.6	188	195.5			432975	471734	455584
	42	Factor V Leiden mutation	Heterozygote		868.45	598.841	865.704			1.16273	1.4494	2.15034			2.31	2.695	8.2775			0.0284559	0.0255147	0.0534559			220.7	201.8	188.6			396116	434855	387292
	43	F2 gene mutation	Homozygote		564.712	648.491	812.516			2.23587	1.57692	1.73449			3.08	3.08	8.085			0.0224265	0.0202206	0.0313971			191.6	188.3	169.4			429329	537288	293087
	44	Factor V Leiden mutation	Heterozygote		888.133	782.436	743.181			1.8678	1.43968	2.09176			4.235	3.08	8.2775			0.0288971	0.0306618	0.05875			188.1	192.3	197.6			505376	591911	444841
	45	PAI-1 gene polymorphism	4G/4G		672.536	471.023	487.953			2.03892	1.26599	1.67097			2.8875	7.7	7.1225			0.0402206	0.0278676	0.0491912			187.3	186.8	176.5			668359	432953	582127
	46	PAI-1 gene polymorphism	4G/4G		901.864	968.263	784.88			1.88929	0.980716	1.4991			8.085	4.0425	7.1225			0.0278676	0.0690441	0.0538971			180.3	190.9	193.9			453444	407329	315485
	47	MTHFR gene mutation	Homozygote		681.648	656.159	585.291			1.2605	1.34919	1.48846			2.31	3.08	7.1225			0.0469853	0.0927206	0.0353676			175.1	180.4	184.4			286700	512559	491592
	48	PAI-1 gene polymorphism	4G/4G		704.794	751.598	1094.56			1.18707	1.36442	1.90794			3.85	2.8875	9.4325			0.02625	0.0269853	0.0352206			192.2	192	191.2			539370	467363	433635
	49	PAI-1 gene polymorphism	4G/4G		960.596	669.442	561.849			1.12318	0.941739	1.73928			2.695	2.5025	7.8925			0.0324265	0.0769853	0.04875			186.3	177.2	176.6			376129	360535	326217
	50	PAI-1 gene polymorphism	4G/5G		635.153	740.634	998.458			1.50387	1.76364	1.28419			1.925	1.925	6.3525			0.0366912	0.0493382	0.0446324			182.7	176.1	180.9			525918	310289	484033
	51	Factor V Leiden mutation	Heterozygote		616.332	721.104	864.957			1.28419	1.81551	2.41234			3.6575	2.695	6.7375			0.0681618	0.06375	0.0350735			172.4	188.5	156.5			385390	337902	391087
	52	F2 gene mutation	Heterozygote		676.039	703.506	655.495			2.08681	1.38075	2.7706			1.925	1.7325	6.7375			0.0490441	0.0277206	0.0800735			183.6	190.3	196.3			438471	405520	464564
	53	PAI-1 gene polymorphism	4G/4G		481.734	970.209	847.438			2.7761	1.38075	2.12971			8.085	2.695	9.24			0.0416912	0.0268382	0.0761029			183.7	171.5	192.2			450609	435112	478124
	54	PAI-1 gene polymorphism	4G/4G		693.512	692.012	659.463			1.69253	1.33507	1.29551			4.4275	2.31	7.7			0.0853676	0.0231618	0.0686029			198.3	178.5	196.2			206020	325863	498661
	55	PAI-1 gene polymorphism	4G/4G		539.809	583.409	634.628			1.78221	1.96002	1.86278			10.01	2.5025	9.0475			0.0188971	0.0608088	0.03875			171.6	176.9	179.7			442802	381743	549640
	56	protein S deficiency			642.729	662.05	685.472			1.74894	1.92384	1.52082			3.85	4.235	6.7375			0.0218382	0.0386029	0.0206618			182.4	188.9	191.3			505187	547933	501461
																														379387	445951	323406

## Sheet: Controls
				SOD					GR					GPx				R-SH				ORP	uV			CAT	U/g Hb
				U/g Hb					U/g Hb					U/g Hb				uM
Controls
I	II	III	Trimester	I	II	III			I	II	III			I	II	III		I	II	III		I	II	III		I	II	III
1	11	21		1253.53	1343.16	1114.23			1.50771	1.97249	1.4437			3.2725	4.235	3.08		0.0228676	0.03	0.0216176		199.7	190.6	181.7		594554	713975	644642
2	12	22		1694.02	1279.59	1155.01			2.13286	1.99845	1.66039			3.465	2.8875	4.62		0.0240441	0.0264	0.0308824		207.8	191	196.2		668826	605027	531541
3	13	23		1603.95	1562.92	1353.54			3.16074	1.25322	1.05783			5.775	2.1175	4.8125		0.0305147	0.0291176	0.0272059		197.1	220.1	208.6		848574	554109	459939
4	14	24		902.561	1544.16	1300.39			1.77859	1.35828	1.10413			5.5825	2.1175	2.31		0.0265441	0.0342647	0.0235294		209.3	224.2	197.3		563556	643736	423516
5	15	25		1331.4	1327.32	1411.87			1.6763	2.23587	1.95777			3.2725	5.39	2.1175		0.0355147	0.03424	0.0472059		221.6	192.9	214.9		572615	614968	346418
6	16	26		1647.14	1363.54	1284.99			2.33308	1.47147	2.33476			3.85	4.4275	3.465		0.0306618	0.0333824	0.0417647		221.9	193.6	187.5		537911	471395	446602
7	17	27		1096.58	1614.33	1038.41			1.75154	1.72593	1.71092			3.465	3.85	4.0425		0.0316912	0.0297059	0.0205882		210.3	178	192.7		434983	487579	479115
8	18	28		1185.91	1351.95	1187.44			2.09037	1.44541	1.31547			3.6575	3.85	1.7325		0.0327206	0.0327941	0.0263235		223.8	179	201.9		481361	431345	401432
9	19	29		1004.64	837.975	789.666			1.38074	1.92898	1.99955			3.2725	3.6575	1.925		0.0366912	0.0297059	0.0273529		234	177.8	176.9		499280	421705	409676
10	20	30		1665.07	1086	1263.15			1.87387	1.85619	1.50771			5.005	3.465	2.1175		0.0336029	0.0263235	0.0480882		209.4	191.8	191.6		666687	570744	493633
				SOD					GR					GPx				SH				ORP	uV			CAT	U/g Hb

## Sheet: T Types
					SOD	U/g Hb				GR	U/g Hb	uMNADPH/min/gHb			GPx	U/g Hb	uMNADPH/min/gHb			R-SH	mM	Plasma			ORP uV	Plasma				CAT RBC U/g Hb
			Trimester		I	II	III			I	II	III			I	II	III			I	II	III			I	II	III			I	II	III
1		protein s deficiency			652.634	608.25	629.557			0.93139	1.71092	1.03898			1.925	2.8875	7.315			0.0438971	0.0302206	0.0540441			196.9	198.6	196.7			488473	513486	499857
29		protein s deficiency			618.093	698.729	780.749			0.780779	1.01552	1.55334			3.465	7.315	7.7			0.0675	0.0252941	0.0205882			212.9	198	197.9			451810	362102	396507
35		protein s deficiency			730.3	682.526	796.949			1.93729	1.1835	1.75961			3.2725	3.2725	7.8925			0.0606618	0.0533088	0.0508088			189.1	174.2	199.3			452840	464389	500720
56		protein s deficiency			642.729	662.05	685.472			1.74894	1.92384	1.52082			3.85	4.235	6.7375			0.0218382	0.0386029	0.0206618			182.4	188.9	191.3			505187	547933	501461
12		MTHFR hez			769.048	613.301	675.101			1.59188	1.37044	1.63964			7.1225	7.1225	8.085			0.0321324	0.0621324	0.0347794			221.4	184.2	196.4			503586	455813	356257
47		MTHFR hom			681.648	656.159	585.291			1.2605	1.34919	1.48846			2.31	3.08	7.1225			0.0469853	0.0927206	0.0353676			175.1	180.4	184.4			286700	512559	491592
2		mutation F2 hez			787.675	754.283	746.911			1.2578	1.14338	1.9268			5.39	1.155	6.7375			0.0534559	0.0358088	0.0505147			187.8	202.2	210.7			346445	442286	433505
3		mutation F2 hez			780.515	825.206	563.893			1.11932	1.34967	1.24655			6.16	3.08	7.5075			0.0600735	0.0544853	0.0606618			191.9	204.1	202.8			416864	453550	397409
7		mutation F2 hez			838.337	525.704	492.975			1.37557	0.932178	1.88832			4.62	2.695	6.3525			0.0280882	0.0207353	0.0276471			167.2	199.8	195.2			466813	327485	586354
18		mutation F2 hez				598.204	657.608				1.41261	1.15496				2.695	6.93				0.0414706	0.0260294			182.6	202.2	194.2
52		mutation F2 hez			676.039	703.506	655.495			2.08681	1.38075	2.7706			1.925	1.7325	6.7375			0.0490441	0.0277206	0.0800735			183.6	190.3	196.3			438471	405520	464564
43		mutation F2 hom			564.712	648.491	812.516			2.23587	1.57692	1.73449			3.08	3.08	8.085			0.0224265	0.0202206	0.0313971			191.6	188.3	169.4			429329	537288	293087
6		Factor V Leiden hez			927.546	649.719	586.702			1.70755	1.19548	2.06336			4.0425	3.2725	8.2775			0.0363235	0.0213235	0.0373529			196.7	186.6	179.3			476614	434897	419274
19		Factor V Leiden hez			638.892	679.053	645.635			0.694026	1.7686	2.17485			1.54	2.1175	6.7375			0.0447059	0.0448529	0.0236765			187.9	202.7	184.7				479381	382343
21		Factor V Leiden hez			664.129	491.674	870.113			1.38378	1.09635	1.35305			7.1225	6.3525	6.93			0.0466912	0.0259559	0.0336029			200	165.6	189.5			395605	518479	384601
22		Factor V Leiden hez			610.141	439.949	899.319			1.14999	1.09614	1.10849			3.465	7.1225	6.545			0.0288971	0.0277206	0.0315441			223.4	187.5	201.3			321335	189162	411823
25		Factor V Leiden hez			518.021	695.917	916.4			1.14774	1.18796	1.21548			4.0425	1.7325	6.545			0.0224265	0.0280147	0.0263971			187.2	206.4	190.9			497876	593162	602688
28		Factor V Leiden hez			525.77	719.308	667.798			1.46114	1.79971	1.4494			2.695	2.8875	7.8925			0.0272059	0.0414706	0.0223529			191.3	184.1	189.9			391789	590080	394191
34		Factor V Leiden hez			730.096	1041.69	809.785			1.05641	0.901518	1.39916			6.545	2.31	6.545			0.0250735	0.0533088	0.0249265			172.1	186	186			392601	483705	332176
40		Factor V Leiden hez			590.617	684.824	861.149			1.49553	1.73319	1.14894			4.4275	2.1175	4.62			0.0224265	0.0409559	0.0378676			191.4	198.6	189.8			304463	492049	293472
42		Factor V Leiden hez			868.45	598.841	865.704			1.16273	1.4494	2.15034			2.31	2.695	8.2775			0.0284559	0.0255147	0.0534559			220.7	201.8	188.6			396116	434855	387292
44		Factor V Leiden hez			888.133	782.436	743.181			1.8678	1.43968	2.09176			4.235	3.08	8.2775			0.0288971	0.0306618	0.05875			188.1	192.3	197.6			505376	591911	444841
51		Factor V Leiden hez			616.332	721.104	864.957			1.28419	1.81551	2.41234			3.6575	2.695	6.7375			0.0681618	0.06375	0.0350735			172.4	188.5	156.5			385390	337902	391087
56		Factor V Leiden hez			720.599	581.355	868.526			3.02287	1.76499	1.71262			9.24	4.8125	6.16			0.0277206	0.0319853	0.0669853			158.3	171.8	192			473644	442186	361688
33		Factor V Leiden hom			687.618	839.547	1233.74			1.88509	1.34534	2.03366			6.3525	2.695	7.5075			0.0430147	0.0628676	0.0222794			185.5	186.9	188.3			488356	538624	526061
8		PAI-1 4G/5G			826.108	660.45	806.351			1.04242	1.728	2.07112			3.08	2.1175	9.0475			0.0272059	0.0272059	0.0295588			197.6	185.4	180.3			372263	419460	469017
9		PAI-1 4G/5G			631.043	752.33	626.108			1.4991	1.39121	1.71559			2.1175	3.2725	4.0425			0.0288235	0.0380882	0.0251471			198.3	180.2	189.4			413252	363668	455075
10		PAI-1 4G/5G			588.799	639.532	677.52			0.99466	0.749548	1.42965			2.8875	2.695	7.315			0.0302941	0.0548529	0.0197059			196	193.8	198.5			349177	395922	489401
14		PAI-1 4G/5G			715.014	744.807	724.292			1.94327	1.43095	1.77859			4.235	3.2725	6.16			0.0446324	0.0683088	0.0290441			190.7	179.6	182.9			409314	453465	529264
15		PAI-1 4G/5G			443.077	619.248	979.344			1.154	2.12489	1.32831			8.2775	5.1975	7.1225			0.0516912	0.0505147	0.0391912			203	206.1	175.4			511603	429312	394428
23		PAI-1 4G/5G			434.149	659.796	692.949			0.81557	0.965675	1.2978			7.1225	3.2725	8.6625			0.04625	0.0249265	0.0355147			159.9	175.9	189.6			405798	424277	531618
24		PAI-1 4G/5G			755.447	599.221	862.156			1.42233	1.63499	1.51838			4.62	2.695	9.0475			0.0255147	0.03625	0.0234559			189.2	200.3	190.6			449488	470153	274504
27		PAI-1 4G/5G			559.195	626.69	832.703			1.97249	2.57198	1.46651			3.2725	2.5025	5.9675			0.00764706	0.0514706	0.0283824			174.8	185.4	194.4			387794	525746	384057
36		PAI-1 4G/5G			623.384	669.38	701.2			1.02879	1.79073	1.57692			6.16	4.62	5.775			0.0350735	0.0252206	0.0255147			196.6	186.8	205			443409	457805	313076
41		PAI-1 4G/5G			714.903	578.081	577.845			1.42233	2.12915	1.98281			2.5025	5.39	6.7375			0.0249265	0.0338971	0.0250735			208.6	188	195.5			432975	471734	455584
50		PAI-1 4G/5G			635.153	740.634	998.458			1.50387	1.76364	1.28419			1.925	1.925	6.3525			0.0366912	0.0493382	0.0446324			182.7	176.1	180.9			525918	310289	484033
4		PAI-1 4G/4G			855.884	602.36	798.634			0.787813	1.58995	1.86363			2.8875	2.8875	7.8925			0.0781618	0.0421324	0.0600735			173.9	195.5	190.7			384036	434377	491260
5		PAI-1 4G/4G			797.416	654.545	667.974			1.39916	1.32645	1.53416			2.31	2.695	9.0475			0.0328676	0.0769853	0.0306618			216.1	172.4	198.8			414828	453052	410765
11		PAI-1 4G/4G			642.933	653.103	839.817			1.25589	1.34534	1.17466			1.3475	3.6575	10.395			0.0305147	0.0309559	0.0208088			212.8	206.5	193.8			445198	435035	504955
13		PAI-1 4G/4G			778.523	538.027	1011.18			0.889294	1.64995	1.63326			5.775	2.5025	5.9675			0.0581618	0.0747794	0.0421324			168.3	192.2	195.2			537029	324122	430761
16		PAI-1 4G/4G			696.443	876.028	706.392			1.70352	1.00901	1.87387			2.8875	3.465	6.16			0.0325	0.0345588	0.0211765			199.8	185.8	197.2			400335	406826	391400
20		PAI-1 4G/4G			409.639	759.865	620.141			1.4656	1.07391	0.785454			6.545	1.925	8.6625			0.0238235	0.0463235	0.0444118			187.5	192.1	193.2			365585	197842	476190
26		PAI-1 4G/4G			652.218	795.167	782.168			1.36085	2.05392	2.06693			3.6575	2.1175	7.5075			0.0302941	0.0308824	0.025			207.5	197.6	192			567843	463134	412695
30		PAI-1 4G/4G			841.723	572.546	810.224			1.27882	1.52524	2.17862			6.7375	3.465	7.315			0.0614706	0.0407353	0.0426471			181.3	203.5	195.8			486836	382975	457715
31		PAI-1 4G/4G			749.836	572.546	747.887			1.58995	1.24925	1.71262			5.9675	2.8875	7.8925			0.00992647	0.0261029	0.0247794			194	194.6	192.6			366325	386737	559406
32		PAI-1 4G/4G			780.401	899.341	743.155			1.2605	1.14999	0.959787			4.62	4.235	6.545			0.0253676	0.0272794	0.0316912			210	205.8	213.8			393954	484970	353990
37		PAI-1 4G/4G			821.014	812.868	826.74			1.81494	0.915145	1.33507			3.08	1.7325	8.2775			0.0493382	0.0699265	0.0266912			187.8	188.9	201.9			366773	534180	415641
38		PAI-1 4G/4G			559.59	779.449	1220.92			1.74894	1.4494	2.42909			2.695	7.7	9.625			0.0302206	0.0440441	0.0502206			187.1	197	181.6			498187	471630	471594
39		PAI-1 4G/4G			589.617	765.861	878.959			0.639858	1.04045	0.787813			3.2725	2.5025	7.1225			0.0669853	0.0519853	0.0555147			194.7	194.4	185.8			408928	446597	778214
45		PAI-1 4G/4G			672.536	471.023	487.953			2.03892	1.26599	1.67097			2.8875	7.7	7.1225			0.0402206	0.0278676	0.0491912			187.3	186.8	176.5			668359	432953	582127
46		PAI-1 4G/4G			901.864	968.263	784.88			1.88929	0.980716	1.4991			8.085	4.0425	7.1225			0.0278676	0.0690441	0.0538971			180.3	190.9	193.9			453444	407329	315485
48		PAI-1 4G/4G			704.794	751.598	1094.56			1.18707	1.36442	1.90794			3.85	2.8875	9.4325			0.02625	0.0269853	0.0352206			192.2	192	191.2			539370	467363	433635
49		PAI-1 4G/4G			960.596	669.442	561.849			1.12318	0.941739	1.73928			2.695	2.5025	7.8925			0.0324265	0.0769853	0.04875			186.3	177.2	176.6			376129	360535	326217
53		PAI-1 4G/4G			481.734	970.209	847.438			2.7761	1.38075	2.12971			8.085	2.695	9.24			0.0416912	0.0268382	0.0761029			183.7	171.5	192.2			450609	435112	478124
54		PAI-1 4G/4G			693.512	692.012	659.463			1.69253	1.33507	1.29551			4.4275	2.31	7.7			0.0853676	0.0231618	0.0686029			198.3	178.5	196.2			206020	325863	498661
55		PAI-1 4G/4G			539.809	583.409	634.628			1.78221	1.96002	1.86278			10.01	2.5025	9.0475			0.0188971	0.0608088	0.03875			171.6	176.9	179.7			442802	381743	549640
										GR I	0.0491237	0.0182793		0.0498567	0.0190598	0.0568861
										GR II	0.12766	0.149774		0.119577	0.717719	0.0464287
										GR III	ns	ns		ns	ns	ns
										GPx I	ns	ns		ns	ns	ns
										GPx II	ns	ns		ns	ns	ns
										GPx III	2.857e-05	2.38803e-05		5.68027e-05	0.000104038	2.0375e-05
										SH I	0.367349	0.0413018		0.61313	0.780256	0.267635
										SH II	0.373249	0.0421639		0.621762	0.790736	0.272139
										SH III	ns	ns		ns	ns	ns
										ORP I	0.00173074	0.00712597		0.00177217	0.00147809	0.00139877
										ORP II	ns	ns		ns	ns	ns
										ORP III	ns	ns		ns	ns	ns
										CAT I	0.000201828	0.00408133		0.000101534	0.000164294	0.000308348
										CAT II	0.00899649	0.0481972		0.0582431	0.00632905	0.00186414
										CAT III	ns	ns		ns	ns	ns

## Sheet: Population data
	Controls						Thrombophilia					0-No	1-Yes
	Patient number						Patient number
	I trimester	Age	Parity					Age	Parity	Thrombophilia		Chronic hypertension	Gestational hypertension	Pre-eclampsia
	1	40	1				1	30	1	protein S deficiency		0	1	0
	2	26	0				2	36	0	F2 gene mutation	Heterozygote	0	0	0
	3	38	0				3	27	1	F2 gene mutation	Heterozygote	0	0	0
	4	34	1				4	34	1	PAI-1 gene polymorphism	4G/4G	0	0	0
	5	40	1				5	33	1	PAI-1 gene polymorphism	4G/4G	0	0	0
	6	39	1				6	32	0	Factor V Leiden mutation	Heterozygote	0	0	0
	7	30	0				7	37	0	F2 gene mutation	Heterozygote	0	0	0
	8	32	2				8	39	2	PAI-1 gene polymorphism	4G/5G	1	0	0
	9	38	1				9	38	2	PAI-1 gene polymorphism	4G/5G	0	0	0
	10	37	2				10	30	0	PAI-1 gene polymorphism	4G/5G	0	0	0
	II trimester						11	39	0	PAI-1 gene polymorphism	4G/4G	0	1	1
	11	30	2				12	24	0	MTHFR gene mutation	Heterozygote	0	1	1
	12	29	2				13	28	0	PAI-1 gene polymorphism	4G/4G	0	1	0
	13	39	1				14	39	0	PAI-1 gene polymorphism	4G/5G	0	0	0
	14	34	1				15	30	3	PAI-1 gene polymorphism	4G/5G	0	1	1
	15	38	2				16	32	0	PAI-1 gene polymorphism	4G/4G	0	1	0
	16	41	0				17	35	0	F2 gene mutation	Heterozygote	0	0	0
	17	35	1				18	35	0	Factor V Leiden mutation	Heterozygote	0	1	0
	18	35	1				19	33	1	PAI-1 gene polymorphism	4G/4G	0	1	1
	19	23	1				20	31	0	Factor V Leiden mutation	Heterozygote	0	0	0
	20	33	1				21	39	1	Factor V Leiden mutation	Heterozygote	0	1	1
	III trimester						22	37	1	PAI-1 gene polymorphism	4G/5G	0	0	0
	21	40	1				23	35	0	PAI-1 gene polymorphism	4G/5G	1	0	0
	22	46	0				24	41	0	Factor V Leiden mutation	Heterozygote	1	0	0
	23	26	0				25	34	0	PAI-1 gene polymorphism	4G/4G	0	0	0
	24	35	1				26	39	0	PAI-1 gene polymorphism	4G/5G	0	0	0
	25	41	1				27	37	2	Factor V Leiden mutation	Heterozygote	0	0	0
	26	38	1				28	45	1	protein S deficiency		0	1	1
	27	40	0				29	28	0	PAI-1 gene polymorphism	4G/4G	0	0	0
	28	40	2				30	31	2	PAI-1 gene polymorphism	4G/4G	1	0	0
	29	29	1				31	24	0	PAI-1 gene polymorphism	4G/4G	0	0	0
	30	35	1				32	25	1	Factor V Leiden mutation	Homozygote	0	0	0
							33	28	0	Factor V Leiden mutation	Heterozygote	0	1	1
							34	32	0	protein S deficiency		0	1	0
							35	28	0	PAI-1 gene polymorphism	4G/5G	0	0	0
							36	30	1	PAI-1 gene polymorphism	4G/4G	0	0	0
							37	28	0	PAI-1 gene polymorphism	4G/4G	0	0	0
							38	29	0	PAI-1 gene polymorphism	4G/4G	0	0	0
							39	44	0	Factor V Leiden mutation	Heterozygote	0	0	0
							40	31	0	PAI-1 gene polymorphism	4G/5G	0	1	0
							41	40	1	Factor V Leiden mutation	Heterozygote	0	0	0
							42	35	1	F2 gene mutation	Homozygote	0	0	0
							43	32	1	Factor V Leiden mutation	Heterozygote	0	0	0
							44	30	0	PAI-1 gene polymorphism	4G/4G	0	0	0
							45	38	2	PAI-1 gene polymorphism	4G/4G	0	0	0
							46	35	0	MTHFR gene mutation	Homozygote	0	0	0
							47	33	1	PAI-1 gene polymorphism	4G/4G	0	1	1
							48	33	0	PAI-1 gene polymorphism	4G/4G	1	0	0
							49	36	0	PAI-1 gene polymorphism	4G/5G	0	0	0
							50	33	0	Factor V Leiden mutation	Heterozygote	0	0	0
							51	33	0	F2 gene mutation	Heterozygote	0	0	0
							52	23	1	PAI-1 gene polymorphism	4G/4G	1	0	0
							53	38	2	PAI-1 gene polymorphism	4G/4G	0	0	0
							54	31	1	PAI-1 gene polymorphism	4G/4G	0	0	0
							55	19	0	protein S deficiency		0	0	0
							56	33	1	Factor V Leiden mutation	Heterozygote	0	0	0
